# Supplementary material for: Improved NMDA Receptor Activation by the Secreted Amyloid-Protein Precursor-α in Healthy Aging: A Role for D-Serine?
Source: Int J Mol Sci. 2022 Dec 8;23(24):15542. doi: 10.3390/ijms232415542 (PMC9779005; doi:10.3390/ijms232415542)
Supplement: Supplementary file 1 [file ijms-23-15542-s001.zip]

Archive with 1 entries (1 files):
- ijms-2019525-supplementary.pdf
